# Supplementary material for: Simultaneous interpreting with auto-subtitling: Investigating viewer cognitive effort, stress, and comprehension
Source: PLoS One. 2025 Aug 22;20(8):e0330692. doi: 10.1371/journal.pone.0330692 (PMC12373249; doi:10.1371/journal.pone.0330692)
Supplement: S2 File — (XLSX) [file pone.0330692.s002.xlsx]

## Sheet: Fig3_4
POW.AF3.Theta	POW.AF3.Alpha	POW.AF3.BetaL	POW.AF3.BetaH	POW.AF3.Gamma	POW.F7.Theta	POW.F7.Alpha	POW.F7.BetaL	POW.F7.BetaH	POW.F7.Gamma	POW.F3.Theta	POW.F3.Alpha	POW.F3.BetaL	POW.F3.BetaH	POW.F3.Gamma	POW.FC5.Theta	POW.FC5.Alpha	POW.FC5.BetaL	POW.FC5.BetaH	POW.FC5.Gamma	POW.T7.Theta	POW.T7.Alpha	POW.T7.BetaL	POW.T7.BetaH	POW.T7.Gamma	POW.P7.Theta	POW.P7.Alpha	POW.P7.BetaL	POW.P7.BetaH	POW.P7.Gamma	POW.O1.Theta	POW.O1.Alpha	POW.O1.BetaL	POW.O1.BetaH	POW.O1.Gamma	POW.O2.Theta	POW.O2.Alpha	POW.O2.BetaL	POW.O2.BetaH	POW.O2.Gamma	POW.P8.Theta	POW.P8.Alpha	POW.P8.BetaL	POW.P8.BetaH	POW.P8.Gamma	POW.T8.Theta	POW.T8.Alpha	POW.T8.BetaL	POW.T8.BetaH	POW.T8.Gamma
523.332	243.074	142.449	54.7676	22.1991	68.767	23.3087	12.8018	7.29811	3.997	432.412	200.443	122.414	40.278	19.7064	254.574	84.4372	46.4651	15.9717	5.65841	27.9128	13.0754	8.4457	3.98749	1.2793	70.863	21.6054	10.9186	4.902	3.72268	119.567	51.3115	32.5019	7.53571	3.32593	93.1485	40.1244	18.3149	6.18765	3.09495	43.2549	17.0205	8.22338	3.89776	3.3895	46.379	18.5468	8.55357	2.85834	3.13707
143.934	28.556	12.743	5.79267	3.26384	87.1483	31.389	10.2092	3.80975	2.203	27.1316	20.0717	12.0834	5.087	2.40484	154.98	58.6214	20.119	5.95922	3.87033	8.23818	3.40494	2.97448	1.30691	1.30955	7.83762	6.46319	2.47795	1.53093	1.53188	33.9822	10.1074	4.88409	2.3531	2.30594	34.3423	9.66565	5.76541	3.14413	2.69807	29.1787	8.74094	5.80774	4.46774	3.50701	30.2761	6.55288	5.5512	4.0356	3.13399
58.7724	12.353	3.83196	0.886059	0.652551	23.1339	6.45097	2.09887	0.842081	0.531457	15.3439	8.28286	2.75779	0.696339	0.597816	13.7226	7.44888	2.55811	0.626168	0.369504	7.17948	1.75778	0.932009	0.497907	0.415737	7.92229	3.21545	0.846055	0.148209	0.112456	15.7196	8.04105	2.50231	0.4956	0.342246	13.4748	10.5914	4.29003	1.07415	0.697124	20.1047	12.2526	2.56345	0.968778	0.707621	8.54694	3.53246	1.63243	0.866443	0.817376
23.0647	5.99486	2.79304	1.36766	1.54909	3.66324	2.77175	1.46653	0.672577	0.449524	172.875	22.4767	5.77334	1.72098	0.856135	3.19239	2.72204	1.48518	0.583156	0.335896	1.74951	0.935891	0.500103	0.229802	0.151508	1.96971	1.47668	0.787842	0.373081	0.252136	36.81	4.53309	1.74805	0.73709	0.490185	2.28104	3.23205	1.90076	0.883167	0.667417	2.68545	3.27503	1.79154	0.705551	0.353371	3.60388	3.19224	1.87314	0.865801	0.492885
9.27342	1.35737	0.64131	0.353767	0.421415	31.449	3.53251	1.28876	0.543067	0.345712	2.34757	0.876706	0.9418	3.02455	4.9535	4.5516	0.726619	0.412099	0.30525	0.255258	1.18933	0.306863	0.19691	0.139799	0.133712	8.06249	2.40366	1.58143	0.644871	1.23877	1.38503	0.4091	0.272104	0.205912	0.147705	1.26944	0.631816	0.44774	0.326821	0.178415	1.59638	0.628032	0.441541	0.331215	0.225665	11.0541	0.898608	0.464319	0.320651	0.217952
32.4898	17.1581	9.1879	3.09664	1.45807	70.1731	43.7719	17.4346	7.57986	2.29751	71.9923	26.606	10.2905	5.78311	2.78801	60.1392	12.8957	3.30779	2.71016	1.01334	24.5596	11.6389	4.1181	4.807	2.33297	6.85864	6.15301	2.20318	0.911095	0.335179	69.1233	18.6156	6.37066	2.63966	1.51454	57.4411	30.379	4.81902	2.69071	1.55446	11.9955	12.4651	1.61803	1.92531	1.36223	19.3637	7.95443	4.42753	2.80745	1.90579
102.246	28.4108	19.7169	11.5035	6.18016	38.2718	17.5495	3.94145	2.34887	1.4223	109.272	29.1503	17.9647	12.0655	7.28774	45.3355	14.838	8.5291	4.51638	1.8502	83.5417	20.6801	10.9108	9.25681	4.02842	14.1315	13.7611	6.72145	2.52788	2.08287	137.826	50.2704	12.4947	10.8108	7.55845	178.535	85.774	37.3813	17.767	5.14287	29.1409	9.23753	10.2616	3.54552	1.31678	50.0677	11.5798	9.9243	4.98512	1.4406
28.218	26.6245	7.03377	4.32917	3.5037	15.0076	6.46957	4.43066	2.97542	2.49711	28.7756	25.126	5.98532	4.50668	2.94325	7.79272	2.94547	2.3889	1.66442	1.18443	3.64848	2.29843	1.84636	1.21724	0.973751	8.81685	4.26309	2.55146	1.76788	0.838833	19.9993	7.42111	6.3833	2.61587	2.42255	9.58452	10.7313	4.63133	2.05857	2.09795	27.6621	6.71776	5.17683	2.32683	2.02334	82.203	9.80705	3.26926	1.8941	1.51886
42.4978	22.4392	9.95977	3.7104	2.63018	14.3637	7.61978	5.27616	2.12088	1.49289	35.4416	8.6702	5.37788	1.95882	2.30263	15.1353	6.63126	3.98719	1.49196	1.53381	50.8709	16.7294	5.21379	2.75188	3.27564	5.68714	2.06549	1.74391	1.37103	1.79862	40.8077	16.6687	12.2138	6.56918	3.11767	70.5437	10.6975	8.94313	5.53256	2.54902	111.137	47.6107	12.14	8.21212	2.80744	89.2237	35.2535	16.1521	9.63605	3.52197
169.901	40.4732	25.4274	3.61319	2.95104	145.977	23.8	8.20609	3.62109	3.13049	61.8423	14.1986	12.5652	5.41403	3.8831	138.984	27.1182	15.2975	3.60961	2.53497	211.829	62.0999	21.9289	7.23103	3.66997	8.60191	7.09544	6.48863	2.23423	1.54303	124.518	30.8498	15.7099	3.06233	2.99004	132.869	40.9178	29.6433	3.55402	3.92193	51.4332	17.5088	7.59241	3.35223	1.60201	7.34035	3.37382	1.99906	1.70198	1.70668
153.14	63.0524	17.9597	7.11868	3.37396	124.186	85.5568	28.2243	3.93634	3.77235	71.4478	34.5138	20.6261	10.3873	2.75818	34.7049	19.4563	10.3913	3.23274	1.7413	146.255	47.2143	19.9588	7.86555	2.78842	40.1712	24.3343	9.56932	3.47916	2.20545	52.783	16.7941	8.89469	3.40117	1.76597	21.4452	12.0213	5.79007	2.78954	2.41293	57.7399	15.6739	7.68075	3.48262	2.00654	150.535	52.2654	36.0737	7.99374	3.53925
22.7382	2.30043	0.741259	0.471764	0.820437	6.53925	1.64676	0.802674	0.398165	0.23357	3.4431	1.61679	1.23429	8.63937	9.00057	18.7189	6.29581	3.17859	1.5841	1.28271	41.8187	9.50236	4.31421	1.46499	0.555518	1.71411	0.68314	0.425233	0.285561	0.47211	1.61764	0.546925	0.390183	0.394266	1.17346	1.3408	0.682334	0.467132	0.313181	0.30109	0.750038	0.373022	0.288358	0.187024	0.266298	19.6615	5.30418	2.41798	1.11874	0.473791
85.7432	29.0953	13.378	5.46991	1.91996	114.146	47.1307	27.4907	14.3905	6.3339	8.42541	3.0645	1.55287	0.719128	0.349842	16.3427	5.08823	2.75127	1.51327	0.691717	266.536	100.46	51.6905	25.3907	10.3749	109.446	32.6506	17.2848	4.71571	0.817275	5.88408	2.57318	1.50064	0.567304	0.284777	7.11985	3.64644	2.51272	0.978394	0.634865	5.39586	2.55644	1.5395	0.702994	0.40856	6.77241	3.10186	1.7635	0.774075	0.398349
517.532	145.743	67.2086	23.7698	6.89328	269.398	76.6403	27.4436	8.19841	2.32702	318.488	96.7276	38.9104	11.2303	2.41794	141.675	27.2768	6.83178	1.50998	0.402046	226.18	73.5878	32.7178	11.6548	4.0072	128.944	33.4934	12.4266	3.34801	2.79954	404.217	98.7905	37.5262	10.6713	3.12467	281.007	87.4882	66.5221	14.016	4.70419	356.994	57.1594	53.2397	8.50044	3.88883	188.763	32.8583	15.4381	5.38702	1.98586
625.998	211.653	101.043	36.5465	11.9731	158.948	46.5322	10.5359	4.08719	1.73271	299.565	67.8165	27.307	9.51844	2.7357	101.303	19.6665	6.57879	2.26823	0.848742	185.881	45.451	14.0712	4.59295	1.6906	171.721	38.1814	11.3623	4.85759	5.90104	393.396	75.8314	29.2011	7.58788	2.36099	112.697	23.4892	10.8466	3.25607	1.84739	155.784	54.2762	16.6265	7.36537	2.85308	80.7001	21.7712	10.422	4.75963	1.95883
1333.48	303.89	97.8154	45.962	8.74419	204.406	40.6171	12.5694	3.36966	0.717038	395.93	80.0479	24.4932	7.2645	1.61507	183.748	40.2913	15.2143	3.4262	0.690191	133.912	31.5074	13.8594	4.31064	1.02068	162.074	36.9323	13.5992	4.49848	1.1457	275.559	58.9606	21.9943	5.39543	1.09273	142.986	32.4931	10.35	2.63331	0.681251	392.838	82.6713	26.3676	11.0978	7.10575	167.868	38.9203	12.3657	3.05726	0.939501
520.678	82.5574	26.7851	7.19667	1.38218	120.286	24.8241	7.30696	2.00707	0.502034	336.959	53.6114	16.229	4.5347	0.978201	91.0412	19.1304	6.48338	1.93747	0.499869	96.8043	20.4784	7.06606	2.1147	0.609998	90.0113	18.8085	6.66565	2.06152	0.52755	323.493	77.7028	29.1487	9.80896	2.4869	71.6282	14.9092	4.91829	1.56052	0.471116	108.273	22.0298	6.96146	2.18574	0.641871	73.4809	15.3024	4.97961	1.58931	0.527903
324.545	76.4211	24.9916	6.28412	1.27946	358.334	59.7978	19.9569	5.98508	1.33605	402.86	78.8718	22.6842	6.13273	1.26389	203.638	36.5211	10.4436	2.81749	0.561009	137.241	23.2669	6.75931	1.94666	0.464253	105.47	17.8018	5.12957	1.37579	0.327779	526.355	107.991	37.7722	12.2319	2.54732	69.837	12.6929	4.50717	1.82999	0.981086	63.3193	12.2078	5.1011	1.90265	1.00378	60.6935	10.992	3.727	1.49274	0.80242
501.162	97.5798	33.7	8.92556	1.79955	208.058	49.9728	17.3862	5.52641	1.3387	300.627	49.0365	14.8001	3.42984	0.655304	216.646	44.3247	14.767	4.33406	0.879988	100.435	18.9249	5.97232	1.63394	0.393856	121.869	25.9474	8.97908	2.90377	0.746285	88.723	17.3812	5.45957	1.48576	0.337473	114.715	30.6131	11.6303	4.04134	1.21673	3.15435	1.01078	0.440301	0.239034	0.567412	181.155	41.6172	15.8406	5.19779	2.64297
386.557	81.9009	28.522	7.69691	1.52327	122.145	24.8273	8.30489	2.33151	0.593828	132.516	21.2342	6.44892	1.64839	0.367154	142.776	27.1485	8.34435	2.22835	0.494042	84.6064	16.454	5.2853	1.48209	0.373168	157.433	34.5135	12.0159	3.42701	0.599361	74.2648	12.9071	4.01985	1.01295	0.252642	47.9309	10.4572	3.78752	1.47518	0.924497	1.08081	0.302242	0.131725	0.0725307	0.122826	70.3127	20.7632	9.5725	3.49814	1.50172
247.28	39.1451	12.1126	3.39149	0.702587	61.5824	14.8872	5.62026	1.90708	0.514652	93.304	14.3268	4.27097	1.14748	0.254251	252.518	49.0012	16.7027	4.50058	0.907273	62.1861	10.3802	3.23297	0.919957	0.225544	46.7485	8.00141	2.43653	0.722941	0.187151	264.812	67.7357	27.1652	9.52751	2.31055	25.0955	11.4476	4.09839	1.14367	0.358183	21.321	5.70658	2.36374	0.904786	0.377634	52.88	12.8134	5.98537	2.09648	0.819197
734.886	138.164	45.3358	10.9366	2.1706	223.032	46.3117	15.1963	4.97559	1.09666	110.678	18.4065	5.79028	1.4623	0.297544	79.7939	15.0703	4.89484	1.36866	0.333131	74.0015	12.6233	3.64173	1.01884	0.241261	58.4993	11.1062	3.67462	0.996834	0.227157	200.862	40.9076	15.554	4.2138	0.910151	56.2987	9.98815	3.13088	1.11787	0.437789	58.9715	10.2507	3.32041	1.32403	0.602665	78.0793	13.0376	4.00107	1.44706	0.579102
1258.38	342.195	135.954	41.639	7.53805	246.049	55.5753	19.55	5.83196	1.34962	191.488	33.3236	10.2757	2.31639	0.455078	117.217	25.164	8.01511	2.19302	0.484656	66.1046	13.3745	3.95224	1.00234	0.234354	98.606	18.2447	5.26306	1.33705	0.281542	183.391	38.342	12.8539	3.77667	0.864976	133.889	27.8149	8.97419	2.64226	0.679674	60.5745	14.1078	5.09909	1.66901	0.523938	117.4	25.0958	8.22024	2.4398	0.703045
1023.19	231.36	74.1653	22.6483	4.71644	381.369	88.3856	30.8812	9.67581	2.27872	122.138	21.951	7.13757	1.97131	0.414705	136.765	28.8794	9.5648	2.97357	0.737067	66.2137	12.5266	3.96835	1.13668	0.284903	63.4184	12.5623	4.00209	1.21414	0.280444	224.346	42.4995	13.9327	4.18074	0.94599	113.088	22.5799	7.71112	2.52125	0.696706	85.9107	17.9877	6.42645	2.19606	0.650598	180.515	38.4521	14.608	5.3875	1.86539
426.517	73.555	23.5262	6.19204	1.38006	421.1	93.1523	35.7282	10.0994	2.21511	133.772	24.907	8.17204	2.24715	0.525526	168.228	32.7143	10.8857	3.052	0.78185	122.265	22.1094	7.07388	2.20084	0.545386	124.425	23.8583	7.55819	2.15975	0.507353	299.593	59.9533	19.0141	4.87479	1.09592	100.139	24.4184	9.74857	3.28097	1.1208	123.27	29.2299	11.5977	3.80666	1.21868	278.487	64.5854	25.2186	8.36503	2.68599
518.28	96.9703	29.8856	8.90925	2.03429	389.938	93.0978	32.5701	9.84238	2.35419	118.256	24.8953	7.69385	2.27407	0.550896	182.792	43.9726	16.2637	5.61048	1.46227	161.874	39.3529	13.7661	3.84983	0.978445	148.647	29.7434	9.59218	2.71426	0.682735	147.609	30.1265	9.87193	2.9413	0.744819	82.3582	20.7048	9.10431	3.38913	1.25286	122.109	32.8866	14.1594	6.9322	4.04919	272.535	71.5334	27.5695	9.77818	3.26817
1.88309	0.699544	0.353795	0.222463	0.207059	13.9315	7.31933	2.00805	1.32822	0.766781	43.7727	15.7498	7.96093	3.94346	3.00803	3.10416	1.2345	0.69455	0.373661	0.402172	2.59846	0.825921	0.423057	0.254681	0.191146	11.0407	3.23927	1.50842	0.925366	1.29506	1.54875	0.797322	0.49143	0.321088	0.253876	2.09148	1.09919	0.708768	0.468321	0.387176	1.61804	0.879482	0.722167	0.611072	1.40669	3.12442	1.20191	0.724558	0.526632	0.45037
258.993	54.8736	19.1097	5.15693	1.02059	81.8369	16.6343	5.56427	1.56211	0.397865	88.7859	14.2269	4.32077	1.10442	0.245993	95.6598	18.1895	5.59071	1.49299	0.331008	56.6863	11.0242	3.54115	0.992999	0.250023	105.48	23.124	8.05067	2.2961	0.401572	49.7574	8.64774	2.6933	0.678677	0.16927	32.1137	7.00635	2.53764	0.98837	0.619413	0.724141	0.202502	0.0882556	0.0485955	0.0822932	47.1095	13.9113	6.41358	2.34376	1.00615
379.6	65.4639	20.9383	5.51091	1.22825	374.779	82.9056	31.7981	8.98844	1.97145	119.057	22.1672	7.27312	1.99996	0.467718	149.723	29.1158	9.68824	2.71628	0.695847	108.815	19.6774	6.29575	1.95874	0.485394	110.738	21.2339	6.72679	1.92218	0.451544	266.638	53.3584	16.9225	4.33856	0.975365	89.1236	21.7324	8.67622	2.92006	0.997516	109.71	26.0146	10.322	3.38793	1.08462	247.854	57.481	22.4445	7.44487	2.39053
800.088	182.334	44.4219	20.8732	3.97109	92.8289	18.4458	5.70828	1.5303	0.325636	179.808	36.353	11.1234	3.2991	0.733467	83.4471	24.1748	9.12859	2.05572	0.414115	80.3474	18.9044	8.31562	2.58638	0.61241	97.2445	22.1594	8.15951	2.69909	0.687418	165.335	35.3763	13.1966	3.23726	0.655637	85.7917	19.4959	6.20999	1.57999	0.408751	235.703	49.6028	15.8206	6.65867	4.26345	100.721	23.3522	7.41942	1.83436	0.563701
58.0467	17.7735	6.88213	2.99366	0.872955	64.0284	19.1497	8.22491	3.75029	1.54378	63.434	20.1417	8.60836	3.76786	1.17974	65.0597	19.6127	8.72411	4.00478	1.56356	79.5895	25.6037	12.732	5.22818	2.19164	52.1835	15.665	6.65296	4.02456	2.6317	7.1948	2.78744	1.21797	0.743901	0.521744	24.6318	7.83427	3.22469	1.65449	0.633728	36.8031	11.251	4.73313	2.4625	1.04535	43.0678	14.177	5.73795	2.77266	1.13767
6.59424	3.03132	3.07787	2.00903	1.74065	4.72479	2.58815	3.16284	2.14108	1.89342	0.850907	0.981896	1.22074	1.01832	4.25602	2.07099	1.88373	2.92605	2.06098	1.79031	0.932575	0.946417	1.62224	1.2181	1.0271	0.361034	0.375166	0.47941	0.426148	0.814461	0.520837	0.748501	0.926782	0.789941	2.68827	2.39454	3.12684	3.74585	2.2246	1.88559	1.79687	2.01112	2.91478	1.86398	1.59149	2.5796	2.54126	3.69911	2.87237	2.43825
54.6134	12.4932	5.22946	2.24107	1.30092	59.733	10.8119	4.68665	2.30049	1.36948	35.8179	9.15088	4.37782	2.15732	0.999753	35.957	8.82455	4.64668	2.18182	1.13718	23.1349	5.64623	3.55567	1.98306	1.10437	21.8984	5.072	3.12615	1.63727	0.854856	25.5957	6.24601	3.59099	1.76333	0.832661	23.6742	6.22112	3.72113	1.82353	0.927053	99.0685	31.0794	15.7039	7.27402	3.83045	23.8577	6.25047	4.17095	2.49415	1.6847
20.5303	2.88149	1.16072	0.703939	0.463025	51.7237	11.4096	5.12229	2.28436	0.960972	6.89962	1.45535	0.683981	0.481743	0.335251	5.63604	1.34913	0.958072	1.39751	1.11149	2.77076	0.729072	0.396306	0.254645	0.220613	2.19405	0.478022	0.265353	0.149322	0.102129	3.04595	1.07628	0.621107	0.302511	0.21047	3.80604	1.31407	0.710967	0.339338	0.203216	17.3304	4.21695	1.60377	0.657662	0.306394	25.8809	7.65787	3.00893	0.781687	0.366717
51.7908	12.8818	5.25627	1.9229	0.600043	39.8043	10.6096	4.46174	1.68836	0.514961	37.7751	10.7514	4.73017	1.80967	0.601231	134.467	37.4268	16.0619	5.84721	1.6202	62.5557	18.9554	8.54646	3.32843	1.03305	67.2139	15.7407	6.56635	2.4733	0.73494	49.6917	10.907	4.65209	1.79744	0.544169	75.8484	22.972	10.1171	3.87854	1.21779	90.286	25.6634	11.1077	4.034	1.12617	47.9342	14.0149	5.92721	2.2994	0.724945
28.0203	6.59988	2.11784	0.911897	0.534364	46.4581	7.45068	2.4847	0.959982	0.490727	19.9421	6.83319	2.34563	0.982874	0.453873	76.841	20.7552	9.24105	3.78382	1.31197	17.9483	4.269	1.98486	1.00589	0.594384	30.1384	9.80103	4.12596	1.7204	0.656124	16.583	10.4304	2.7281	1.07403	0.459221	11.1882	2.54857	1.13175	0.531315	0.340436	24.8967	9.51446	3.03203	1.16693	0.48269	17.5642	6.06385	2.45314	1.24184	0.694978
29.7504	4.65657	1.23518	0.495233	0.325014	32.7236	4.76444	1.45249	0.589639	0.39	54.7854	6.55353	1.81454	0.578918	0.264213	59.0742	7.33179	2.0075	0.605976	0.282307	6.45387	1.21254	0.467631	0.243863	0.217999	9.72767	1.31498	0.461928	0.177981	0.088908	15.4669	2.35766	0.696939	0.289233	0.134499	22.7137	5.05847	1.85848	0.657662	0.237459	130.948	31.4511	13.8227	4.9616	2.19882	8.19821	1.95314	0.769906	0.338462	0.196885
12.4269	2.90427	1.4949	0.578221	0.313175	91.4362	13.5812	7.19222	1.2782	0.57236	15.4967	3.359	1.69835	0.622516	0.338535	24.0879	5.35765	3.17468	0.709118	0.389216	29.2784	7.00709	3.35812	0.989301	0.454284	9.72953	2.0742	0.958129	0.330687	0.196721	8.44206	2.4753	1.26994	0.486958	0.233702	36.099	9.21454	4.4186	1.64368	0.630604	35.1797	9.30605	4.04897	1.58882	0.700579	60.0855	8.39713	2.77072	0.852477	0.421854
32.7216	7.90275	3.3068	1.48199	0.768769	48.829	10.0456	4.59848	1.87405	0.966962	29.3752	7.40338	3.18495	1.4274	1.05358	50.3993	12.8177	5.9675	2.5739	1.15078	27.833	8.04618	4.08292	1.78143	0.85543	24.1808	6.31515	2.82953	1.36746	0.75998	15.8176	4.62858	1.96299	0.905919	0.703092	25.0445	7.28623	3.61607	1.59415	0.759485	54.5387	15.5617	7.12088	3.00119	1.41024	28.646	7.63196	3.56724	1.70663	0.95825
27.6871	6.47072	3.33063	1.28828	0.697754	203.72	30.2588	16.0243	2.84783	1.27522	34.5266	7.48385	3.78392	1.38697	0.754256	53.6678	11.9369	7.07318	1.57992	0.867173	65.2324	15.6118	7.48188	2.20416	1.01214	21.6774	4.62133	2.13471	0.736771	0.438294	18.8089	5.51497	2.82942	1.08494	0.520687	80.4286	20.53	9.84464	3.66212	1.40499	78.3805	20.7339	9.0211	3.53988	1.56089	133.871	18.7088	6.17317	1.89932	0.939891
36.9623	6.64414	3.41989	1.3228	0.716454	209.18	31.0697	16.4537	2.92415	1.30939	35.4519	7.68442	3.88533	0.356034	0.193618	13.7765	3.06419	1.81569	0.405564	0.222603	16.7451	20.8417	9.98831	2.94256	1.35121	28.9393	6.16947	2.84984	0.983589	0.585122	25.1099	7.36248	3.77728	1.4484	0.695117	107.372	27.4075	13.1426	4.88893	1.87566	104.638	27.6797	12.0432	4.72574	2.08379	178.717	24.9763	8.24119	2.53559	1.25476
34.5741	30.3595	13.4058	5.51034	2.251	470.188	79.2843	40.1089	9.37093	4.06334	131.219	34.7066	16.004	6.46643	2.66466	171.094	43.0942	22.696	7.08452	3.26664	208.462	56.3153	27.4412	9.53194	4.17209	94.4947	24.5944	10.7893	5.41761	3.45566	44.6687	13.7616	6.85245	2.89891	1.55268	184.996	48.7376	22.8495	8.94564	3.43103	192.828	52.4938	22.6807	9.49301	4.14622	309.948	51.3111	17.9695	6.51584	2.9947
33.3791	9.81665	4.8864	3.55987	3.14458	53.6606	10.7525	5.28995	3.61276	3.09658	24.493	10.0733	5.13697	3.63794	3.05604	87.0819	25.3875	12.7219	6.71898	3.99995	22.2999	7.25268	4.74013	3.66326	3.2106	35.709	13.3379	7.09533	4.44922	3.27852	20.7981	14.0302	5.55769	3.73822	3.06192	14.8638	5.36021	3.80171	3.14123	2.93126	29.9432	13.0227	5.89201	3.84041	3.08774	21.8774	9.22702	5.25524	3.92281	3.32126
35.8459	9.9272	4.50393	3.04474	2.58793	58.1556	10.9567	4.94783	3.10293	2.53513	26.0712	10.2095	4.77956	3.13063	2.49054	94.9189	27.0551	13.123	6.51977	3.52884	23.6588	7.10684	4.34303	3.15847	2.66055	38.4088	13.8006	6.93375	4.02304	2.73526	22.0068	14.5621	5.24235	3.24093	2.49701	15.4791	5.02512	3.31077	2.58424	2.35328	32.0664	13.4538	5.6101	3.35334	2.5254	23.194	9.27861	4.90965	3.44398	2.78227
56.8858	23.8887	10.0751	4.22206	1.55325	266.468	49.0255	24.0847	6.52311	2.78812	96.692	27.2228	12.2201	5.07947	1.9104	117.426	31.1573	15.6228	5.5046	2.39946	143.23	40.7035	19.9593	7.32778	3.15995	72.8173	19.973	8.65461	4.68084	3.01736	25.8598	8.24666	4.02303	1.81397	1.032	104.568	28.2076	13.0048	5.28352	2.02604	114.448	31.7599	13.6596	5.95313	2.58533	176.077	32.6023	11.7964	4.61652	2.05481
[truncated: 20 more columns]

## Sheet: Fig5
Group_No	Stress_Score
A	0.6582
A	0.5025
A	0.6821
A	0.57
A	0.3085
A	0.4428
A	0.5689
A	0.6401
A	0.3085
A	0.4428
A	0.5025
A	0.6253
A	0.6971
A	0.6971
A	0.4629
B	0.3088
B	0.3028
B	0.4309
B	0.2568
B	0.4309
B	0.4028
B	0.4427
B	0.4587
B	0.5557
B	0.2238
B	0.6587
B	0.4137
B	0.2099
B	0.5457
B	0.4131
C	0.3946
C	0.1826
C	0.4311
C	0.4866
C	0.2184
C	0.3198
C	0.3441
C	0.0911
C	0.1745
C	0.0921
C	0.4364
C	0.6521
C	0.5585
C	0.5521
C	0.5585
