# Supplementary material for: Simultaneous interpreting with auto-subtitling: Investigating viewer cognitive effort, stress, and comprehension
Source: PLoS One. 2025 Aug 22;20(8):e0330692. doi: 10.1371/journal.pone.0330692 (PMC12373249; doi:10.1371/journal.pone.0330692)
Supplement: S3 File — (XLSX) [file pone.0330692.s003.xlsx]

## Sheet: Sheet1
Participant	Group	Gender	Age	Comprehension Score
1	A	Female	21	90
2	A	Female	22	90
3	A	Female	23	100
4	A	Male	23	60
5	A	Female	23	70
6	A	Female	24	60
7	A	Male	23	80
8	A	Male	25	60
9	A	Female	25	20
10	A	Female	25	50
11	A	Female	22	80
12	A	Male	23	30
13	A	Female	24	80
14	A	Male	25	90
15	A	Female	25	90
16	B	Male	21	70
17	B	Male	22	40
18	B	Female	23	70
19	B	Female	23	80
20	B	Female	24	90
21	B	Male	24	40
22	B	Female	25	80
23	B	Female	25	80
24	B	Female	26	80
25	B	Male	22	100
26	B	Female	23	70
27	B	Female	23	80
28	B	Male	25	80
29	B	Male	25	70
30	B	Female	23	80
31	C	Female	21	80
32	C	Female	22	90
33	C	Female	23	50
34	C	Male	23	70
35	C	Female	24	90
36	C	Male	24	60
37	C	Female	25	100
38	C	Male	25	30
39	C	Female	26	80
40	C	Female	22	90
41	C	Male	23	70
42	C	Female	24	80
43	C	Female	25	90
44	C	Male	25	60
45	C	Male	26	90
